# Supplementary material for: Biogenic Selenium Nanoparticles from Lactiplantibacillus plantarum as a Potent Antimicrobial Agent Against Methicillin-Resistant Staphylococcus aureus
Source: Pharmaceutics. 2025 Dec 22;18(1):14. doi: 10.3390/pharmaceutics18010014 (PMC12844870; doi:10.3390/pharmaceutics18010014)
Supplement: Supplementary file 1 [file pharmaceutics-18-00014-s001.zip]

Archive with 1 entries (1 files):
- pharmaceutics-3996836-supplementary.pdf
